# Supplementary material for: Valorization of Brewery Wastes for the Synthesis of Silver Nanocomposites Containing Orthophosphate
Source: Nanomaterials (Basel). 2021 Oct 10;11(10):2659. doi: 10.3390/nano11102659 (PMC8539218; doi:10.3390/nano11102659)
Supplement: Supplementary file 1 [file nanomaterials-11-02659-s001.zip]

Archive with 1 entries (1 files):
- Suplementary Material-MDPI revised vf.pdf
